# Supplementary material for: A Target Animal Effectiveness Study on Adjuvant Peptide-Based Vaccination in Dogs with Non-Metastatic Appendicular Osteosarcoma Undergoing Amputation and Chemotherapy
Source: Cancers (Basel). 2022 Mar 6;14(5):1347. doi: 10.3390/cancers14051347 (PMC8909565; doi:10.3390/cancers14051347)
Supplement: Supplementary file 1 [file cancers-14-01347-s001.zip]

Archive with 1 entries (1 files):
- cancers-1605943-supplementary.pdf
